# Supplementary material for: New Verticillene Diterpenoids, Eudesmane Sesquiterpenoids, and Hydroperoxysteroids from the Further Chemical Investigation of a Taiwanese Soft Coral Cespitularia sp
Source: Molecules. 2023 Feb 4;28(4):1521. doi: 10.3390/molecules28041521 (PMC9965867; doi:10.3390/molecules28041521)
Supplement: Supplementary file 1 [file molecules-28-01521-s001.zip]

Archive with 1 entries (1 files):
- molecules-2196217-supplementary.pdf
